# Supplementary material for: Dynamic Changes and Potential Correlations between Microbial Diversity and Volatile Flavor Compounds in Chinese Medium-Temperature Daqu during Manufacturing
Source: Molecules. 2024 Oct 13;29(20):4851. doi: 10.3390/molecules29204851 (PMC11509951; doi:10.3390/molecules29204851)
Supplement: Supplementary file 1 [file molecules-29-04851-s001.zip]

Archive with 1 entries (1 files):
- molecules-3208443-supplementary.pdf
